# Supplementary material for: Preconditioning with Substance P Restores Therapeutic Efficacy of Aged ADSC by Elevating TNFR2 and Paracrine Potential
Source: Biology (Basel). 2023 Nov 22;12(12):1458. doi: 10.3390/biology12121458 (PMC10740808; doi:10.3390/biology12121458)
Supplement: Supplementary file 1 [file biology-12-01458-s001.zip]

Archive with 2 entries (2 files):
- biology-2684610-original wb.pdf
- biology-2684610-supplementary.pdf
